# Supplementary material for: Understanding driver behaviour after consuming conventional wines with different sulphite contents: Insights from a driving simulator study
Source: PLoS One. 2026 Jul 22;21(7):e0345134. doi: 10.1371/journal.pone.0345134 (PMC13390864; doi:10.1371/journal.pone.0345134)
Supplement: S1 Data — The format is 32 columns by 96 rows. Column 1: (Test_Driver_ID) Identification number of the test driver; Column 2: (Gender) Gender of the test driver (M, F); Column 3: (Age) Age of the test drivers (years); Column 4: (Weight) Weight of the test driver (kg); Column 5: (Height) Height of the test driver (m); Column 6: (BMI) Body Mass Index of the test driver (kg/m2); Column 7: (Driving_experience, years) Driving experience of the test driver (years of driving license); Column 8: (Driving_experience, km/year) Driving experience of the test driver (km travelled per year); Column 9: (Sulphite_content) Sulphites content (mg/l, 0 = baseline, 86 = low content, 126 = high content); Column 10: (BAC_F) Final Blood Alcohol Concentration of the test driver after driving (‰); Column 11: (rural_tangent_S) Mean speed along the straight segments in the rural environment (km/h); Column 12: (rural_tangent_SDS) Standard deviation of speed along the straight segments in the rural environment (km/h); Column 13: (rural_tangent_SDLP) Standard deviation of lateral position along the straight segments in the rural environment (m); Column 14; (rural_curve_S) Mean speed along curves in the rural environment (km/h); Column 15: (rural_curve_LP) Lateral position along curves in the rural environment (m); Column 16: (rural_curve_SDLP) Standard deviation of lateral position along curves in the rural environment (m); Column 17: (rural_overtake) Overtaking event in the rural environment (YES, NO); Column 18: (trans_time) Transition time (time needed to adapt the vehicle speed from the extra-urban environment to the urban speed limit, s); Column 19: (trans_length) Transition length (distance needed to adapt the vehicle speed from the extra‑urban environment to the urban speed limit, m); Column 20: (trans_SDS) Standard deviation of speed in the transition zone (km/h); Column 21: (trans_Smax) Maximum speed in the transition zone (km/h); Column 22: (urb_MTTC_dx) Minimum Time-To-Collision (MTTC) in the u [file pone.0345134.s001.csv]

Test_driver_ID	Gender	Age	Weight	Height	BMI	Driving_experience (years)	Driving_experience (km/year)	Sulphite_content	BAC_F	rural_tangent_S	rural_tangent_SDS	rural_tangent_SDLP	rural_curve_S	rural_curve_LP	rural_curve_SDLP	rural_overtake_YES/NO	trans_time	trans_length	trans_SDS	trans_Smax	urb_MTTC_dx	urb_PET_dx	urb_overtake_YES/NO	urb_CF_S	urb_CF_SDS	urb_CF_Smax	urb_CF_LP	urb_CF_SDLP	urb_CF_HW	urb_CF_SDHW	urb_CF_minHW
1	M	27	103	1.85	30.09	9	6000	0	0	73.83	0.817444642	0.100613583	76.49819705	-0.122012599	0.147447051	NO	25.304	429.89997	10.77736614	77.2404	3.381727052	5.202	NO	41.10587016	3.3518407	47.4588	-0.038604269	0.114797749	16.8404667	2.845059866	13.5152
2	M	25	100	1.9	27.7	6	25000	0	0	94.8	0.75144146	0.398573827	92.2927557	-0.504444215	0.156048676	YES	11.401	234.7986	13.00681087	97.2519	4.157908752	4.6	NO	47.04976643	3.791359819	53.1762	-0.198555771	0.108010988	2.852032564	0.822169273	1.68209
3	F	36	65	1.7	22.49	17	10000	0	0	90.11	0.608807983	0.150459847	86.36917256	0.073955384	0.218928192	YES	21.8	400.512	14.1353183	89.2278	2.946467008	4.599	NO	49.80728885	1.56422332	52.8476	-0.070931421	0.121134943	4.901700607	1.95381146	1.88705
4	M	33	70	1.83	20.9	15	5000	0	0	87.08	0.419137237	0.153383451	84.12924149	0.07417336	0.20397644	YES	19.4	353.426	12.70183749	90.0435	3.963910331	4.901	NO	47.12594026	4.308097443	60.0405	0.148633021	0.118197845	2.904821074	0.435534063	2.34671
5	M	46	85	1.83	25.38	27	10000	0	0	74.96	0.985891429	0.161131944	72.16220971	0.135873315	0.170683836	NO	14.9	254.8401	14.61563866	80.8486	3.89455949	4.104	NO	45.90527216	1.52132293	49.7706	0.254212846	0.082886015	7.83205408	0.460843443	6.9316
6	M	43	85	1.72	28.73	25	10000	0	0	89.35	0.701375371	0.238043692	88.78384526	-0.116476048	0.343580714	YES	15.001	321.48762	5.399867843	89.7306	5.978928634	6.301	YES	47.60634349	4.033505658	58.1276	0.104325592	0.219179874	1.915840245	0.428642678	0.765607
7	F	44	78	1.78	24.62	25	12000	0	0	92.51	0.827562424	0.149593739	83.82419597	-0.311163385	0.171090784	YES	21.2	406.913	11.12650288	88.78	2.561514964	3.2	NO	49.48637806	3.992367319	55.6812	-0.131244101	0.12162367	4.250984338	2.086174478	1.70779
8	F	35	78	1.67	27.97	16	7000	0	0	71.7	2.312742335	0.153541508	66.37481534	0.089587521	0.212744903	NO	22.1	336.973	7.857557796	71.023	2.739313592	7	NO	49.95708812	3.407007107	56.153	0.459122124	0.190782433	5.130526584	2.033635228	2.7915
9	F	50	55	1.62	20.96	31	6000	0	0	82.62	0.998628334	0.227122003	76.34486577	-0.054180957	0.295954671	NO	23.599	421.206	11.01706294	83.0156	5.010235368	7.199	NO	46.32253662	2.194802851	50.0518	-0.10878278	0.110489301	10.41212346	1.024092298	8.18094
10	M	49	79	1.8	24.38	30	15000	0	0	108.15	1.738407868	0.231668351	103.5330774	0.048299549	0.145641301	YES	26.612	583.5243	15.01523549	98.9461	4.130035338	4.201	NO	46.47636525	5.063508314	54.6954	0.040556469	0.199947253	3.566141565	0.95422942	1.89762
11	M	47	98	1.75	32	29	10000	0	0	83.25	1.214104032	0.379361563	81.98999762	-0.026253186	0.18816684	YES	20.106	392.282	18.44883386	95.9867	1.014297947	5.406	NO	48.98585006	4.229693892	59.3822	-0.021091772	0.131199889	4.38184081	1.742762499	2.29906
12	M	29	98	1.75	32	10	2000	0	0	83.75	0.480107017	0.103687755	78.41267907	0.028977961	0.194481527	YES	11.5	219.03459	13.72906598	84.6545	1.698581389	2.6	NO	45.4128775	3.313321638	50.4346	0.018922355	0.122197001	5.991513723	0.854929315	4.80156
13	M	25	72	1.81	21.98	7	1000	0	0	86.63	0.191016862	0.164883585	85.26101983	-0.173037029	0.217510594	YES	15.2	293.0424	11.48517616	87.6682	2.210677542	8.306	NO	44.71239612	0.378558646	45.4515	0.112122031	0.167048811	9.449389834	0.137874944	9.16062
14	M	39	65	1.8	20.06	21	2000	0	0	71.54	1.400062257	0.218976752	68.7585325	-0.390597211	0.14738042	NO	19.4	323.50633	8.967684203	76.783	12.76334401	5.9	NO	44.57844857	1.751936824	50.1537	-0.200838961	0.147105639	7.643085143	0.557920202	6.6561
15	F	54	63	1.74	20.81	36	3000	0	0	84.27	1.457411617	0.422996505	80.53195467	0.111258777	0.239507765	NO	27.301	541.066	12.71544333	94.5619	3.766111222	4.502	NO	48.19504177	3.838443997	57.327	-0.119831637	0.173046254	3.724246181	1.195131321	2.26717
16	F	26	55	1.68	19.49	8	800	0	0	89.7	1.111128896	0.242251684	86.52496587	-0.036233096	0.271980292	YES	10.299	206.6028	6.653320574	82.718	3.478887708	10.102	NO	48.04003484	4.417772668	54.9504	0.045498903	0.142879194	7.978459786	1.829401824	3.75216
17	M	25	68	1.69	23.81	7	1000	0	0	90.11	0.153489455	0.095367099	90.26342214	-0.126965687	0.122051479	YES	23	453.4076	13.25963009	92.6769	3.144996973	3.5	NO	48.56257605	2.852883124	53.1725	0.330498664	0.095198792	2.559683742	1.438483024	1.11143
18	M	25	70	1.68	24.8	5	2000	0	0	85.6	1.74148361	0.121250722	79.95112785	0.152858062	0.098256527	NO	24.001	490.0618	9.93787659	86.5628	1.960069678	2.701	NO	46.94673581	2.400671187	52.5931	0.006779303	0.098915573	8.384674163	0.9773097	6.07556
19	M	28	75	1.7	25.95	9	1000	0	0	98.26	0.917193646	0.227414444	92.86832324	-0.118832893	0.29847155	YES	17.2	313.022	9.016269074	94.5972	3.77242563	3.799	YES	52.67317827	2.956652811	63.25	0.438015156	0.192121108	2.840131074	1.305503347	0.503819
20	M	27	80	1.85	23.37	9	5000	0	0	84.26	0.581241006	0.136329033	82.11584209	-0.040857636	0.24705815	YES	10.299	198.0809	12.14528855	82.7579	2.722468368	5.2	NO	45.78395205	1.613393346	49.3169	-0.165255452	0.100994779	8.274626788	0.403596456	7.52055
21	M	42	77	1.8	23.77	24	8000	0	0	80.47	1.417005083	0.161126573	73.30024601	-0.136610666	0.187661838	YES	12	221.8974	14.61072226	86.344	4.882472756	10.899	NO	47.5611331	5.119747619	62.437	0.087265349	0.183738894	11.20334741	1.862768647	6.95582
22	M	25	66	1.67	23.67	7	20000	0	0	88.37	0.400899588	0.069381398	86.27469531	0.003421049	0.182739254	YES	16.6	303.381	11.68641673	85.456	3.083377839	8.6	NO	49.1747056	1.448391949	51.573	-0.093048479	0.118069283	5.612051194	1.88248417	3.02767
23	F	25	70	1.65	25.71	6	2000	0	0	83.82	0.362704894	0.230845868	79.71116308	0.126997098	0.239238736	YES	31.599	553.9762	11.94417795	84.7052	1.713450746	8	NO	47.28631485	0.690875498	48.4678	0.244513201	0.156558124	6.287764394	1.087130054	4.25894
24	F	27	90	1.65	33.06	8	5000	0	0	68.35	1.054450223	0.191530914	68.39255807	-0.302533825	0.152654313	NO	22.4	360.2353	7.611479245	69.4139	2.361449438	7.899	NO	44.30945975	1.880370768	48.2471	-0.064363448	0.157607432	9.816886276	0.592589362	8.29917
25	F	25	58	1.58	23.23	6	10000	0	0	89.74	0.487796936	0.191338007	87.35458531	0.252200167	0.281105209	YES	17.999	346.249	14.6769391	89.6157	2.536908576	8.1	NO	49.19399805	1.842914752	52.5334	0.17804999	0.137947516	4.596878465	1.68336174	2.05433
26	F	25	59	1.56	24.24	6	2000	0	0	78.35	0.90527134	0.077506787	74.32088549	0.222820924	0.148025834	NO	26.901	499.2401	12.94585323	88.1672	2.316603916	2.7	NO	46.8670597	1.984141521	53.6572	0.384358659	0.15971026	9.000241661	0.830871083	7.33803
27	F	25	58	1.6	22.66	6	2000	0	0	90.29	0.271734699	0.194073261	88.86017419	-0.142605419	0.238137289	YES	33.599	612.9096	14.09671858	90.6554	2.854141279	3.3	NO	47.89409751	1.381692986	50.3297	0.169993947	0.156273048	5.082929229	1.080266657	3.24503
28	F	25	140	1.68	49.6	7	8000	0	0	87.6	0.711856479	0.149214404	89.76094751	-0.293404882	0.197688176	YES	9.8	183.2049	16.34657754	85.528	2.764406921	3.9	NO	47.15589358	1.123541459	50.4026	-0.101832209	0.164707889	6.229451109	0.723183439	4.77326
29	F	25	58	1.58	23.23	6	2500	0	0	90.94	1.389304808	0.15571733	92.82581441	-0.416123856	0.207527043	YES	23.199	477.5755	11.35636305	92.8793	3.78631828	4.3	NO	46.59765663	4.66371962	54.8421	0.226191509	0.096523392	8.305203172	1.240208942	5.8177
30	F	25	52	1.68	18.42	5	6000	0	0	106.71	1.051547707	0.153315205	102.6644907	-0.281768104	0.259896054	YES	18	370.169	16.60173553	111.59	3.756748488	3.699	NO	47.96920154	3.589049045	53.3608	0.208897191	0.157776662	3.095039026	1.321335178	1.8617
31	F	53	68	1.67	24.38	35	10000	0	0	92.06	1.182203034	0.248848026	93.04496385	-0.227933326	0.192328908	YES	28.8	497.8282	13.35008097	84.6149	3.596861196	12.499	NO	45.84358237	1.122753687	47.8904	0.253445873	0.16522555	7.070002821	0.474310207	6.38661
32	F	49	45	1.58	18.03	30	2000	0	0	63.92	0.304944798	0.246993741	61.05282097	-0.305225836	0.188326312	NO	11.604	208.715	7.267113486	70.8455	4.110065884	5.799	NO	39.07439313	2.799415395	44.1389	-0.165791622	0.139908635	20.8115576	4.300023896	13.9644
1	M	27	103	1.85	30.09	9	6000	86	0.25	71.48	1.581145773	0.198554554	65.95042995	0.072340496	0.145693576	NO	10.7	178.0758	11.41318616	72.8017	3.570124488	6.3	NO	43.28883591	2.21304702	48.597	-0.019455942	0.146700968	13.4618776	1.293943471	11.0124
2	M	25	100	1.9	27.7	6	25000	86	0.42	95.24	0.141785844	0.571396689	91.00954927	-0.560600407	0.206795489	YES	10.501	185.9536	17.98131025	101.441	2.751583505	4.599	NO	47.47433812	3.964376156	55.8022	-0.187228643	0.132840059	2.138667765	0.719476863	1.46019
3	F	36	65	1.7	22.49	17	10000	86	0.57	88.21	1.180232183	0.167014977	85.33100821	0.01636811	0.225084601	YES	15.1	311.26	11.66275282	90.957	2.716831395	3.801	NO	48.30831495	2.280254043	51.3003	-0.07740739	0.091199915	4.134752715	1.608949643	1.97908
4	M	33	70	1.83	20.9	15	5000	86	0.55	87.09	0.279219528	0.229864535	82.36620285	-0.040655206	0.173932336	YES	14.899	319.208	9.568718114	88.9533	2.974071834	4.5	NO	46.75434479	4.461362179	58.6836	0.082122132	0.201125412	2.798222708	0.493510195	2.17131
5	M	46	85	1.83	25.38	27	10000	86	0.26	76.24	1.320105587	0.161350146	71.8495371	0.167186935	0.209920145	NO	8.001	150.47	15.58165888	82.5197	6.340407851	5.399	NO	47.52575647	1.690397094	50.9432	0.261911827	0.120565017	6.741479471	1.261523591	4.63243
6	M	43	85	1.72	28.73	25	10000	86	0.51	89.07	2.23189182	0.163525602	89.11271816	-0.122458966	0.417205603	YES	2.2	42.294	12.63800753	90.4261	2.331351673	2.9	YES	47.64647382	4.934991357	61.2918	0.145870881	0.172056717	1.776746865	0.431430703	0.701455
7	F	44	78	1.78	24.62	25	12000	86	0.4	88.46	0.450878024	0.155043097	83.64685321	-0.336458585	0.173769205	YES	23.1	471.52	11.78748624	92.6702	2.428324612	5.3	NO	47.10716931	2.379112944	51.7786	-0.046818282	0.093726104	9.945466616	1.161183515	8.00003
8	F	35	78	1.67	27.97	16	7000	86	0.6	86.27	2.122431529	0.275858268	79.80985242	-0.173745454	0.203035629	NO	6.399	128.8092	12.68339313	90.6583	2.066387789	7.22	NO	47.91617672	4.602465494	57.0664	0.38466787	0.14796646	2.736484501	1.012334205	1.8475
9	F	50	55	1.62	20.96	31	6000	86	0.83	74.95	0.288969505	0.433504725	71.82098568	-0.364611757	0.3281306	NO	23.604	355.672	8.702997875	70.9744	2.737646686	3.702	NO	45.09264413	2.388610182	49.4317	-0.071453272	0.168155231	10.04258488	0.59603933	8.6943
10	M	49	79	1.8	24.38	30	15000	86	0.47	99.34	0.635201959	0.161335353	92.30885749	0.078952452	0.204729208	YES	7.899	161.0921	17.58451089	97.1018	2.314179728	3.599	NO	46.27960035	5.022404434	57.0193	0.034348504	0.171716856	3.705415323	0.864999309	2.28667
11	M	47	98	1.75	32	29	10000	86	0.39	89.72	1.325576185	0.236715456	87.05421547	-0.318917467	0.308281158	YES	32.001	672.1013	14.24215464	100.315	3.914371955	4.499	NO	47.54771779	4.275069245	57.7724	-0.136315944	0.129186742	2.417327538	1.240622838	1.24938
12	M	29	98	1.75	32	10	2000	86	0.35	82.63	0.433107994	0.149229951	78.55472808	0.072131314	0.191342157	YES	15.201	290.4432	8.9202722	81.9424	1.213689943	5.3	NO	47.30492907	2.925154285	53.5474	0.020256713	0.142961895	3.442367866	0.948249636	2.52335
13	M	25	72	1.81	21.98	7	1000	86	0.58	88.2	0.16218113	0.283650558	89.25888096	-0.326540175	0.247216509	YES	4.101	81.32388	17.55471028	88.7843	2.517279593	3.502	NO	47.21602035	1.566814294	49.5064	-0.043158542	0.184246501	3.402897836	0.926770313	2.48063
14	M	39	65	1.8	20.06	21	2000	86	0.49	83.97	0.926405225	0.174566412	81.63299128	-0.39154501	0.282646413	YES	10.3	212.9678	6.535781881	84.5131	5.706657403	5.3	NO	45.57100576	1.466267641	48.6227	-0.173945783	0.138770938	5.257863047	0.26862786	4.63871
15	F	54	63	1.74	20.81	36	3000	86	0.47	100.01	1.500860054	0.159236652	103.1949651	0.061615177	0.210044724	YES	19.508	400.72	15.20922984	105.361	2.48068289	4	NO	47.05756795	3.248181152	54.9206	-0.261541	0.234458193	4.453217832	1.25919614	2.98317
16	F	26	55	1.68	19.49	8	800	86	0.62	89.07	1.395244253	0.145710153	85.66605177	0.02626124	0.182761281	YES	24.2	446.533	12.21580664	89.3007	3.083687519	6.8	NO	46.82838724	2.367823878	52.5445	-0.106012674	0.125899206	3.67137406	0.793389853	2.29338
17	M	25	68	1.69	23.81	7	1000	86	0.43	89.98	0.484977834	0.137528378	90.47812908	-0.106082673	0.228910914	YES	18.043	355.971	11.20522137	91.9903	2.089384478	2.402	NO	48.57077966	2.949952433	54.9338	0.13204677	0.134628439	2.743524838	1.400511056	1.1601
18	M	25	70	1.68	24.8	5	2000	86	0.38	74.04	0.301133094	0.104089206	72.3704666	0.146559749	0.12059442	NO	21.002	325.77	7.149819665	69.6742	3.176795797	5.5	NO	46.95966892	2.190764943	50.893	0.027842994	0.114480257	6.181161618	1.280984442	4.16291
19	M	28	75	1.7	25.95	9	1000	86	0.5	96.49	1.499684465	0.301739633	92.12159186	-0.084894665	0.294537139	YES	17.4	386.648	5.885768063	95.6663	0	0	YES	51.50111161	5.144878592	61.8377	0.345946229	0.340703189	1.895698037	0.84111608	0.755641
20	M	27	80	1.85	23.37	9	5000	86	0.3	72.79	0.449729295	0.112071482	66.04482911	-0.026121573	0.157780228	NO	8.8	154.8523	10.75764787	76.8924	4.107231185	5.3	NO	46.74696667	1.493636321	49.7136	-0.104490953	0.093356189	6.26769287	0.778489993	5.04063
21	M	42	77	1.8	23.77	24	8000	86	0.22	78.45	2.27042618	0.146076892	73.48463398	-0.157098199	0.168649323	NO	18.1	363.41639	12.67306519	86.764	4.443446041	6.6	NO	43.64132735	7.922660059	68.116	0.029024897	0.130650095	8.585837589	2.387720742	3.44093
22	M	25	66	1.67	23.67	7	20000	86	0.27	93.28	0.322436977	0.155084503	88.62698529	-0.128210013	0.174247784	YES	20.6	387.494	14.53966152	91.9896	3.6226855	7.9	NO	48.29453926	3.170192327	53.7662	-0.141144998	0.115006617	3.399989606	1.429894498	2.12677
23	F	25	70	1.65	25.71	6	2000	86	0.37	80.66	0.341317387	0.195635889	78.46416029	-0.14237281	0.272737864	YES	30.1	539.0197	11.98721307	83.4253	1.648043092	6.499	NO	47.42427758	1.114139614	49.1913	-0.003904828	0.209596576	6.337244261	1.261468105	4.26238
24	F	27	90	1.65	33.06	8	5000	86	0.28	62.75	0.589660823	0.114563196	59.16921649	-0.097837747	0.160511363	NO	19.55	318.4526	8.138568692	73.1614	1.585285224	6.654	NO	43.67707324	1.705422934	49.0527	0.014470122	0.108770971	10.05378707	0.779471713	8.52981
25	F	25	58	1.58	23.23	6	10000	86	0.6	78.11	1.142942839	0.160232939	73.99557907	0.231317721	0.22586393	NO	14.1	271.8352	11.72626422	84.3819	5.559600078	8.915	NO	48.43872998	2.442211179	53.9767	0.015652073	0.134220606	5.142907662	1.633694737	2.93403
26	F	25	59	1.56	24.24	6	2000	86	0.47	78.5	0.263091947	0.093502819	73.71644678	0.205354726	0.185338609	NO	8.8	154.8658	9.020759152	80.7926	1.428376506	4.101	NO	47.01658685	1.159651774	48.5512	0.428664487	0.123675529	9.042479558	1.12153736	7.75138
27	F	25	58	1.6	22.66	6	2000	86	0.54	85.94	0.630201676	0.160504908	86.9675066	-0.135160777	0.281609561	YES	29.499	582.0638	13.68673754	94.665	2.402107064	5.2	YES	48.92689169	2.533139391	55.4798	0.277731658	0.202400494	3.779068431	0.982721847	1.50735
28	F	25	140	1.68	49.6	7	8000	86	0.23	88.81	0.491894476	0.184741079	88.62676477	-0.087200071	0.243275017	YES	8.5	178.6198	13.75020209	91.7802	1.771792455	3.999	NO	47.05378718	2.81373678	54.2113	0.016689396	0.147414447	3.439785746	0.631102012	2.87848
29	F	25	58	1.58	23.23	6	2500	86	0.61	88.28	0.068295591	0.170170442	88.99251976	-0.135562723	0.234775052	YES	20.6	365.321	12.78015566	87.6352	2.884413583	5.5	YES	51.06478962	1.97120202	57.9718	0.230895468	0.185596482	4.512964336	1.786048812	0.909686
30	F	25	52	1.68	18.42	5	6000	86	0.59	88.47	0.442244797	0.214493683	86.86409232	-0.138923381	0.382710568	YES	8.1	180.1079	9.713297198	88.7653	2.569543821	3.2	NO	46.99022654	4.268180927	55.1436	-0.177923393	0.212085137	2.538365169	0.899452441	1.30001
31	F	53	68	1.67	24.38	35	10000	86	0.63	85.75	0.896451888	0.204666067	90.55268635	-0.422818664	0.220381957	YES	24.899	436.9453	12.29416191	83.0133	4.216140667	3.5	NO	43.42688968	2.455050646	47.3936	0.033855569	0.267293992	11.16289983	0.851675629	9.8898
32	F	49	45	1.58	18.03	30	2000	86	0.83	72.97	0.897918795	0.351761648	78.06738883	-0.432259216	0.285392047	YES	19.502	304.9626	7.82841992	66.5324	2.636263442	9.402	NO	41.57207056	1.5688225	45.4132	-0.31699212	0.193173483	18.07003574	1.873133818	14.5524
1	M	27	103	1.85	30.09	9	6000	126	0.24	77.36	1.051273159	0.08436142	76.4827311	-0.018047364	0.149561704	NO	10.599	178.4817	9.006244768	75.697	4.7803202	6	NO	46.4192435	2.884571347	51.4313	0.167425781	0.095504109	7.437053751	0.831757018	5.89627
2	M	25	100	1.9	27.7	6	25000	126	0.33	91.92	0.461759937	0.505639285	86.22623288	-0.393043044	0.21883534	YES	19.5	408.37682	12.50298173	95.2355	2.253876057	5.999	NO	49.95959344	3.75589422	55.4712	-0.106277547	0.092018274	6.632910941	2.147439291	3.28379
3	F	36	65	1.7	22.49	17	10000	126	0.59	84.87	0.625705125	0.188218959	81.07550814	0.058970133	0.205182794	NO	42.799	905.635	13.83463229	100.533	2.740411085	4.2	NO	49.34090147	4.650894195	55.8809	0.033214022	0.155945655	5.405419083	1.986907923	2.70873
4	M	33	70	1.83	20.9	15	5000	126	0.65	88.74	0.341221411	0.185326462	85.10152015	0.031029918	0.182092012	YES	20.004	361.103	12.09457577	90.8881	3.176446933	3.501	NO	47.41671185	4.223788351	56.6205	0.070669402	0.144100351	2.90777392	0.891804428	1.61729
5	M	46	85	1.83	25.38	27	10000	126	0.37	77.42	0.765218701	0.18405466	75.29319015	0.154293326	0.243173558	NO	11.899	197.2865	11.13100056	79.8215	3.22326158	4.599	NO	44.25993333	2.079094742	47.0088	0.143354034	0.121298578	11.13220208	0.467511215	10.4417
6	M	43	85	1.72	28.73	25	10000	126	0.55	87.42	1.344794647	0.159149907	85.59214779	-0.094113207	0.444912158	YES	3.7	68.722	10.27125813	87.5535	3.471334735	5.4	YES	47.76263452	5.091398175	62.847	0.103055307	0.220921537	1.881177989	0.531756879	0.606469
7	F	44	78	1.78	24.62	25	12000	126	0.38	89.11	0.867705306	0.075975689	81.24788069	-0.349262809	0.121032551	YES	19.204	418.365	10.78420439	95.1267	3.008431924	4.1	NO	49.23860756	2.319379061	51.8703	-0.083205156	0.121256375	5.767688268	2.148564037	2.69789
8	F	35	78	1.67	27.97	16	7000	126	0.39	81.55	1.281134588	0.218927689	79.30231866	0.046940368	0.202817256	NO	14.1	242.048	8.918663581	81.9382	2.356480605	8.299	NO	48.553728	3.066234743	55.2078	0.309830029	0.078270132	4.199407933	1.403734652	2.47007
9	F	50	55	1.62	20.96	31	6000	126	0.76	76.84	1.050120029	0.320914848	73.39905283	-0.123849055	0.336462143	YES	23.701	442.743	10.79484353	85.5675	2.486654404	9.299	NO	50.15668634	1.928474946	54.8915	-0.067305056	0.126198335	9.130815665	2.305394738	5.48106
10	M	49	79	1.8	24.38	30	15000	126	0.47	99.9	1.216353418	0.122055459	93.60242337	0.088479883	0.185232924	YES	11.403	199.0229	19.76140909	110.322	2.396460576	4.131	NO	47.45559553	5.22323771	58.1599	-0.122305577	0.186202855	3.323334341	0.913291623	2.33349
11	M	47	98	1.75	32	29	10000	126	0.28	87.84	1.234596687	0.31740833	85.34606017	-0.089233817	0.257612731	YES	29.999	617.401	14.0372757	98.6595	3.609415506	4.4	NO	47.57140318	5.205470152	60.1607	0.017882733	0.099586247	2.815025425	1.15223711	1.64218
12	M	29	98	1.75	32	10	2000	126	0.28	85.6	0.563593513	0.103774438	82.42683628	0.064291408	0.28183184	YES	27.099	533.9058	10.81697164	89.5484	2.646015811	4.013	NO	46.4873581	4.112786752	54.7156	0.035397365	0.164972136	2.934943877	0.619954999	1.67367
13	M	25	72	1.81	21.98	7	1000	126	0.53	83.31	0.191307426	0.085530163	81.6154262	-0.145372935	0.194737356	YES	10.4	195.719	13.77704014	85.3748	1.833093617	5.4	NO	44.763102	1.098675236	45.9922	-0.009228994	0.129334139	8.401626353	0.275664908	7.9759
14	M	39	65	1.8	20.06	21	2000	126	0.65	96.01	2.323219751	0.294023235	89.05622787	-0.271694037	0.221579853	NO	12.999	274.806	11.77676508	94.5221	3.596807857	5.801	NO	46.80507203	1.482994178	49.4344	-0.413558832	0.137168404	4.211872599	0.771176784	3.05134
15	F	54	63	1.74	20.81	36	3000	126	0.47	97.48	1.326271601	0.177093351	93.89157267	0.36717727	0.283760872	YES	5.103	104.463	10.62793607	83.3553	3.423092418	5.81	NO	47.61244528	6.585300473	68.5423	-0.012471124	0.193654318	3.128431616	0.544443329	2.21168
16	F	26	55	1.68	19.49	8	800	126	0.82	87.04	0.51528385	0.208521351	87.08685162	-0.030371535	0.273593181	YES	18.2	319.542	12.2419337	84.7487	3.385795774	5.7	NO	47.70451523	2.632704569	55.4828	-0.073847596	0.120119566	3.481427084	1.150016746	2.01698
17	M	25	68	1.69	23.81	7	1000	126	0.52	91.37	0.267890594	0.126197192	92.13864594	-0.203686324	0.115221048	YES	20.6	388.387	16.665992	89.8642	1.855702967	2.5	NO	49.84373653	3.39208425	53.6487	0.134600955	0.201773331	2.769157217	1.442596539	0.89063
18	M	25	70	1.68	24.8	5	2000	126	0.32	84.93	1.352995766	0.083442801	84.28544049	0.13358957	0.14980984	NO	8.3	178.2309	7.672565192	85.9396	3.889980225	4.2	NO	48.23359486	3.650100095	53.0837	-0.065892338	0.083450021	5.598472007	1.45107834	2.8315
19	M	28	75	1.7	25.95	9	1000	126	0.53	91.82	1.716901764	0.225996008	86.71002188	0.033380038	0.256637898	YES	16.502	292.224	8.675554041	90.984	3.048777934	4.5	YES	55.28356928	3.690987401	60.7462	0.225903221	0.305422913	3.171496746	1.642272077	0.806636
20	M	27	80	1.85	23.37	9	5000	126	0.3	84.19	0.75327559	0.090741465	83.58627256	-0.133186213	0.203008932	YES	15.699	282.5537	11.2343509	81.0586	3.463658218	5.3	NO	47.06886702	1.843203614	51.2026	-0.052683454	0.119330212	5.104729953	0.767027686	3.89016
21	M	42	77	1.8	23.77	24	8000	126	0.21	61.15	1.421722116	0.194877116	58.64416139	-0.203637653	0.183655185	NO	20.601	410.599	13.91619505	88.0779	19.81363792	7.4	NO	41.19243061	5.645155601	51.211	-0.012258395	0.197973891	15.09152856	3.88952326	9.88388
22	M	25	66	1.67	23.67	7	20000	126	0.2	77.49	0.660581321	0.198698767	75.89839962	-0.014066132	0.185340442	NO	11.1	210.4316	9.976362602	78.9953	2.438264131	11.2	NO	46.50520737	1.852123514	49.2679	-0.037802783	0.111153368	9.312290161	1.048198512	8.01934
23	F	25	70	1.65	25.71	6	2000	126	0.59	84.85	0.63143341	0.082600155	79.03913621	0.348329626	0.208145651	YES	14.899	270.65	12.0223244	84.2303	0.430540927	1.202	NO	48.14702277	1.355706802	49.9527	0.334167038	0.102497784	5.742968081	1.506822421	3.0833
24	F	27	90	1.65	33.06	8	5000	126	0.48	71.46	0.675905293	0.083924139	67.1881046	-0.040137922	0.198026819	NO	32.299	509.4917	9.471711388	75.2917	2.955080249	5.999	NO	43.22695493	2.123739271	48.2514	-0.076814008	0.137802984	10.61053894	0.983781173	8.77701
25	F	25	58	1.58	23.23	6	10000	126	0.34	89.78	0.550516771	0.135078477	86.39476611	0.111377969	0.322040997	YES	14.707	263.181	13.38991706	88.0086	1.799294941	4.644	NO	48.30313341	2.185189956	52.8987	0.03278139	0.141075452	4.512323366	1.365971706	2.47214
26	F	25	59	1.56	24.24	6	2000	126	0.45	81.25	0.386346968	0.090852134	79.52681826	0.056118863	0.174455351	NO	19	308.551	9.802109267	74.2242	2.459752082	2.814	NO	48.8730532	2.031772461	52.0292	0.238874399	0.11751284	8.961728489	2.117009329	5.65242
27	F	25	58	1.6	22.66	6	2000	126	0.62	94.94	0.277668402	0.209730249	96.40188029	-0.05466372	0.237949028	YES	22.7	471.59006	12.48051341	90.1409	1.047697407	2.1	YES	48.3842722	2.771380347	54.0842	-0.031809364	0.23625361	4.047057032	1.131766683	1.16505
28	F	25	140	1.68	49.6	7	8000	126	0.19	91.6	0.391529748	0.122892228	88.91989134	-0.417507222	0.180917155	YES	9.001	199.273038	10.5663835	91.41	2.616604378	3.899	NO	48.1444821	2.6629933	54.2702	-0.085475862	0.119987496	4.114144165	1.043144328	2.17865
29	F	25	58	1.58	23.23	6	2500	126	0.58	97.89	1.118469466	0.173994741	99.04111591	-0.289239658	0.190266494	YES	13.2	257.5742	8.218621277	87.2489	1.743785925	4.3	NO	49.24874646	3.3536825	54.5727	0.204934982	0.143569064	5.573532817	1.620267798	3.01767
30	F	25	52	1.68	18.42	5	6000	126	0.57	94.59	1.015986568	0.219674121	92.87783978	-0.22834589	0.276486764	YES	7.001	138.5743	14.55357962	96.0162	3.235904493	3.7	NO	47.28395035	3.832037024	55.1532	-0.025106097	0.17918948	1.929715386	0.73335792	1.21391
31	F	53	68	1.67	24.38	35	10000	126	0.72	80.6	0.329289385	0.341306938	78.2329549	-0.375625062	0.290207132	NO	15.199	273.7953	8.193951492	78.052	6.651503789	4.499	NO	44.69516146	4.106234124	51.5659	-0.072328292	0.172338816	9.351584629	1.119678551	6.95533
32	F	49	45	1.58	18.03	30	2000	126	0.85	83.82	0.744167332	0.347866562	75.06651403	-0.380671871	0.181596915	NO	33.021	698.382	10.14033632	94.5802	2.998245677	7.599	NO	47.42111469	5.236772112	61.2579	-0.163378105	0.25913324	3.76655282	0.772655828	2.75652
